# Supplementary material for: Anomalous Lehmann Rotation of Achiral Nematic Liquid Crystal Droplets Trapped under Linearly Polarized Optical Tweezers
Source: Molecules. 2021 Jul 6;26(14):4108. doi: 10.3390/molecules26144108 (PMC8306553; doi:10.3390/molecules26144108)
Supplement: Supplementary file 1 [file molecules-26-04108-s001.zip]

Archive with 1 entries (1 files):
- molecules-1243529-supplementary.mp4
